# Supplementary material for: Chromatin-Directed Proteomics Identifies ZNF84 as a p53-Independent Regulator of p21 in Genotoxic Stress Response
Source: Cancers (Basel). 2021 Apr 27;13(9):2115. doi: 10.3390/cancers13092115 (PMC8123910; doi:10.3390/cancers13092115)
Supplement: Supplementary file 1 [file cancers-13-02115-s001.zip]

Archive with 1 entries (1 files):
- cancers-1169411-supplementary.pdf
